# Supplementary material for: RecN and RecA orchestrate an ordered DNA supercompaction response following ciprofloxacin-induced DNA damage in Escherichia coli
Source: Nucleic Acids Res. 2025 May 28;53(10):gkaf437. doi: 10.1093/nar/gkaf437 (PMC12462666; doi:10.1093/nar/gkaf437)
Supplement: gkaf437_Supplemental_Files [file gkaf437_Supplemental_Files.zip]

Archive with 2 entries (2 files):
- DNAsupercomp_KV_AllVideos.zip
- Revised Supplementary Data NAR - RecN and DNA supercompaction paper.pdf
